# Supplementary material for: The Use of an Organo-Selenium Peptide to Develop New Antimicrobials That Target a Specific Bacteria
Source: Antibiotics (Basel). 2021 May 21;10(6):611. doi: 10.3390/antibiotics10060611 (PMC8224008; doi:10.3390/antibiotics10060611)
Supplement: Supplementary file 1 [file antibiotics-10-00611-s001.zip]

Archive with 1 entries (1 files):
- antibiotics-1165193-supplementary.pdf
